# Supplementary material for: Characterization of Two Novel Rumen-Derived Exo-Polygalacturonases: Catalysis and Molecular Simulations
Source: Microorganisms. 2023 Mar 16;11(3):760. doi: 10.3390/microorganisms11030760 (PMC10059216; doi:10.3390/microorganisms11030760)
Supplement: Supplementary file 1 [file microorganisms-11-00760-s001.zip]

Archive with 1 entries (1 files):
- microorganisms-2232197-supplementary.pdf
